# Supplementary material for: Aspiration thrombectomy versus stent retriever thrombectomy as a first-line approach for cardiogenic cerebral embolism and cryptogenic stroke in large vessels of the anterior circulation
Source: Front Neurol. 2024 Jan 15;14:1324725. doi: 10.3389/fneur.2023.1324725 (PMC10824241; doi:10.3389/fneur.2023.1324725)
Supplement: Supplementary file 1 [file Data_Sheet_1.XLSX]

## Sheet: Sheet1
AdmissionNumber	surgicalTime	Symptomaticintracerebralhemorrhage	group	ExtracranialICATortuosity	CavernousICATortuosity	gender	age	mRS90d	goodPrognosis90d	smoke	drink	hypertension	diabetes	StorkeHistory	PreonsetmRS	preoperationNIHSS	dischargeNIHSS	FromPreoperationToDischarge	postoperationNIHSS	FromPreoperationToPostoperation	aspect	IntravenousThrombolysis	GeneralAnesthesia	TimeFromOnsetToPuncture	TimeFromPunctureToRevascularization	mTICI≥2b	ExtensiveCI	hemorrhage	coma	death	mRSDischarge	GoodPrognosisDischarge	FirstApproach	SecondApproach	ThirdApproach	FourthApproach	IntraarterialPerfusion	BalloonDilation	StentAngioplasty	TwiceEmbolism	Etiology	C1	C2	C3	C4	C5	C6	C7	M1
646665	2021-08-26	0	1	2	1	1	79	0	1	1	1	1	0	0	0	25	0	25	15	10	10	1	0	218	7	1	0	1	0	0	0	1	mat1				0	0	0	0	1	0	0	0	0	0	0	0	1
582120	2022-10-22	0	1	1	2	2	77	4	0	0	0	1	0	1	0	14	10	4	13	1	8	1	0	160	18	1	0	0	0	0	4	0	mat1				0	0	0	0	1	0	0	0	0	0	0	0	1
725475	2022-07-04	0	1	2	1	2	77	0	1	0	0	1	0	1	0	8	2	6	#NULL!	#NULL!	6	1	1	212	18	1	1	1	0	0	2	1	mat1				0	0	0	0	1	0	0	0	0	0	0	0	1
725475	2022-07-05	0	1	2	1	2	77	0	1	0	0	1	0	0	0	8	2	6	7	1	6	0	0	128	17	1	0	0	0	0	2	1	mat1				0	0	0	1	1	0	0	0	0	0	0	0	1
754923	2022-05-04	0	1	4	3	2	77	0	1	0	0	0	0	0	0	8	0	8	0	8	7	0	0	412	12	1	0	0	0	0	0	1	mat1/2				0	0	0	0	1	0	0	0	0	0	1	1	0
712125	2021-02-07	0	1	2	1	1	74	1	1	0	1	1	0	0	0	17	1	16	13	4	9	1	0	260	25	1	0	1	0	0	1	1	mat3				0	0	0	0	1	0	0	0	0	0	1	1	0
682460	2020-04-01	0	1	1	2	2	73	0	1	0	0	0	0	0	0	12	0	12	4	8	6	1	0	149	16	1	0	0	0	0	0	1	mat1				0	0	0	0	1	0	0	0	0	0	0	0	1
415262	2022-01-15	0	1	1	1	2	73	1	1	0	0	0	0	0	0	8	0	8	0	8	9	0	0	74	26	1	0	0	0	0	1	1	mat1				0	0	0	0	1	0	0	0	0	0	0	0	1
313476	2022-06-28	0	1	2	1	1	73	1	1	0	0	1	1	0	0	7	0	7	5	2	6	0	0	307	18	1	0	0	0	0	1	1	mat3				0	0	0	0	1	1	0	0	0	0	0	0	0
597329	2021-07-08	0	1	1	2	1	72	0	1	0	0	0	0	0	1	25	6	19	18	7	9	0	0	#NULL!	9	1	1	0	0	0	3	0	mat1				0	0	0	0	2	0	0	0	0	0	0	0	1
670338	2022-05-28	0	1	1	3	2	71	3	0	0	0	1	0	0	0	17	1	16	11	6	8	0	0	75	24	1	0	0	0	0	1	1	mat1				0	0	0	0	1	0	0	0	0	0	0	0	0
680631	2021-01-17	0	1	3	3	1	69	0	1	0	0	1	0	0	0	6	1	5	6	0	10	1	0	235	5	1	1	0	0	0	0	1	mat2				0	0	0	0	1	0	0	0	0	0	0	0	1
753425	2022-04-18	0	1	2	1	2	68	2	1	0	0	1	0	0	0	29	10	19	21	8	9	0	0	93	21	1	0	1	0	0	4	0	mat1				0	0	0	0	2	0	0	0	0	0	0	1	1
689490	2020-06-19	0	1	1	1	2	67	5	0	0	0	1	0	0	0	25	15	10	#NULL!	#NULL!	9	1	1	133	17	1	1	0	0	1	5	0	mat1	smat3			0	0	0	0	1	1	1	1	1	1	1	1	1
689944	2020-06-25	0	1	2	1	1	65	4	0	0	0	1	0	0	0	15	10	5	15	0	10	1	0	177	19	1	0	0	0	0	4	0	mat3				0	0	0	0	1	0	0	0	1	1	1	0	0
703885	2020-11-11	0	2	2	3	2	65	3	0	0	0	0	0	0	0	19	17	2	18	1	7	1	0	288	54	1	0	1	0	0	4	0	smat2				0	0	0	0	1	0	0	0	0	0	0	0	0
684451	2021-03-10	0	1	1	3	1	65	1	1	0	0	0	0	1	0	20	6	14	7	13	9	1	0	175	9	1	1	0	0	0	4	0	mat1				0	0	0	0	1	0	0	0	0	0	0	0	1
758319	2022-06-09	0	1	1	1	2	65	1	1	0	0	1	0	0	1	11	3	8	6	5	9	0	0	78	20	1	0	1	0	0	1	1	mat2				0	0	0	0	1	0	0	0	0	0	0	0	1
698651	2020-09-20	0	1	2	1	2	62	0	1	0	0	0	0	1	0	11	0	11	0	11	10	1	0	139	15	1	0	0	0	0	0	1	mat1				0	0	0	0	1	0	0	0	0	0	0	0	1
742161	2021-12-16	0	1	1	1	2	61	0	1	0	0	1	1	0	0	5	2	3	5	0	8	0	0	1091	17	1	0	0	0	0	1	1	mat1				0	0	0	0	1	1	1	0	0	0	0	0	0
719644	2021-05-01	0	1	3	2	2	58	1	1	0	0	1	1	0	0	13	1	12	5	8	7	1	0	140	10	1	0	1	0	0	1	1	mat1				0	0	0	0	1	0	0	0	0	0	0	0	1
518405	2022-05-04	0	1	1	1	1	58	1	1	1	1	1	0	0	0	8	1	7	2	6	9	1	0	217	13	1	0	0	0	0	1	1	mat1				0	0	0	0	1	0	0	0	0	0	0	0	1
713906	2022-04-05	0	1	2	1	2	56	0	1	0	0	0	0	1	1	23	3	20	9	14	9	0	0	228	40	1	0	0	0	0	2	1	mat1	smat2			0	0	0	0	1	0	0	0	0	0	0	1	1
713906	2022-02-11	0	1	2	1	2	56	0	1	0	0	0	0	0	0	9	0	9	5	4	9	0	0	149	43	1	0	0	0	0	0	1	mat1				0	0	0	1	1	0	0	0	0	0	0	0	0
735389	2023-04-15	0	1	2	1	1	55	2	1	1	1	0	0	0	0	20	8	12	20	0	6	0	0	546	29	0	0	1	0	0	4	0	mat2	smat1			0	0	0	0	2	0	0	0	0	0	0	0	1
706429	2020-12-08	0	1	2	1	2	50	#NULL!	#NULL!	0	0	0	0	0	0	9	0	9	4	5	8	0	1	201	16	1	0	0	0	0	2	1	mat1				0	0	0	0	2	0	0	0	0	0	0	0	1
695190	2021-11-12	0	1	1	2	2	48	0	1	0	0	0	0	0	0	5	0	5	2	3	8	0	0	132	16	1	0	0	0	0	0	1	mat2				0	0	0	0	1	0	0	0	0	0	0	0	1
696659	2020-09-01	0	1	2	2	2	46	0	1	0	0	0	0	0	0	8	2	6	2	6	7	1	0	#NULL!	38	1	0	0	0	0	1	1	mat6				0	0	0	0	1	0	0	0	0	0	0	0	1
698092	2022-05-01	0	1	1	1	2	40	6	0	0	0	1	0	0	0	28	2	26	19	9	7	0	0	197	17	1	0	0	0	0	2	1	mat2				0	0	0	0	2	0	0	0	0	0	0	0	1
276140	2020-09-19	0	2	4	2	1	80	5	0	0	0	1	0	1	5	22	20	2	#NULL!	#NULL!	8	1	1	156	29	1	1	1	0	0	5	0	smat2				0	0	0	0	1	0	0	0	0	0	0	0	0
704860	2020-11-21	0	2	1	2	2	80	0	1	0	0	1	0	1	1	20	1	19	20	0	8	0	0	#NULL!	43	1	0	0	0	0	1	1	smat1				0	0	0	0	1	0	0	0	0	0	0	0	0
396926	2021-06-16	0	2	1	1	2	80	3	0	0	0	1	1	0	0	18	4	14	14	4	9	1	0	223	14	1	0	0	0	0	3	0	smat2/3				0	0	0	0	1	0	0	0	0	0	0	0	0
740649	2021-12-01	1	2	2	1	2	80	6	0	0	0	1	0	0	0	18	15	3	20	-2	6	0	0	207	39	1	0	0	0	0	5	0	smat3				0	0	0	0	1	0	0	0	0	0	0	0	0
501200	2020-12-13	0	1	1	1	2	79	#NULL!	#NULL!	0	0	1	0	0	0	14	5	9	8	6	10	1	0	210	29	1	0	0	0	0	4	0	mat1	smat1			0	0	0	0	1	0	0	0	0	0	0	1	1
740857	2022-12-03	0	2	2	3	2	78	0	1	0	0	1	1	0	0	9	35	-26	9	0	9	0	0	207	39	1	0	0	0	0	5	0	smat1				0	0	0	0	1	0	0	0	0	0	0	0	1
706000	2020-12-03	0	1	1	1	1	78	3	0	1	1	0	0	0	0	12	5	7	11	1	6	1	0	215	16	1	0	0	1	0	4	0	mat2	smat1			0	0	0	0	1	0	0	0	0	1	1	1	1
517219	2021-05-11	0	1	2	1	1	78	4	0	0	0	1	0	0	0	13	7	6	15	-2	6	1	0	219	41	1	0	1	0	0	4	0	mat2	smat1			0	0	0	0	1	0	1	1	1	1	1	1	0
702517	2020-10-28	0	2	1	2	1	76	3	0	0	0	0	0	0	0	17	10	7	15	2	7	0	0	#NULL!	73	1	0	0	0	0	4	0	smat2				0	0	0	0	2	0	0	0	0	0	0	0	0
542910	2021-10-16	0	2	1	2	2	76	#NULL!	#NULL!	0	0	1	0	0	0	12	13	-1	13	-1	7	0	0	394	39	0	1	0	0	0	4	0	smat2				0	0	0	0	1	0	0	0	0	0	0	0	1
680804	2020-03-12	0	2	2	2	2	75	4	0	0	0	1	0	0	0	15	11	4	14	1	7	1	0	200	52	1	0	0	0	0	4	0	smat1				1	0	0	0	1	0	0	0	0	0	0	0	0
565945	2022-02-02	0	2	1	1	1	75	4	0	1	1	1	0	1	0	12	11	1	10	2	8	1	0	151	30	1	1	1	0	0	4	0	smat2				0	0	0	0	1	0	0	0	0	0	0	0	0
746093	2022-01-26	0	2	2	1	1	75	6	0	0	0	0	0	1	0	29	35	-6	29	0	8	1	0	183	27	1	1	0	0	0	5	0	smat1	mat1	smat2		0	0	0	0	1	0	0	0	0	0	0	1	1
685274	2020-05-05	0	2	2	1	1	72	3	0	0	0	0	0	0	0	16	13	3	16	0	10	1	0	163	46	1	1	1	0	0	4	0	smat1				0	0	0	0	2	0	0	0	0	0	0	0	0
484864	2020-09-06	0	2	2	4	2	71	4	0	0	0	1	0	0	0	12	12	0	12	0	8	1	0	215	82	1	1	0	0	0	4	0	smat1/2				1	0	0	0	1	0	0	0	0	0	0	0	0
206403	2020-09-07	0	1	2	1	2	71	6	0	0	0	1	0	1	1	25	35	-10	25	0	9	0	0	290	200	0	0	0	1	0	5	0	mat1/2	smat1/2			0	1	1	0	1	0	0	0	0	1	1	1	0
739546	2021-11-20	0	1	1	1	1	71	4	0	0	0	1	0	0	0	12	11	1	#NULL!	#NULL!	9	1	1	199	11	1	1	0	0	0	4	0	mat2/4	smat3			0	0	0	0	1	0	0	0	0	0	0	0	0
691543	2020-07-12	0	1	2	1	2	70	0	1	0	0	0	0	0	0	3	0	3	1	2	6	0	0	330	28	1	0	0	0	0	0	1	mat0/2	smat0/1			1	0	0	0	2	0	0	0	0	0	0	0	1
714105	2021-03-04	0	2	2	1	1	68	0	1	0	0	1	0	1	0	17	0	17	7	10	6	1	0	101	123	1	0	0	0	0	0	1	smat2				1	0	0	0	1	0	0	0	0	0	0	0	0
685729	2020-05-10	0	1	2	1	2	68	4	0	0	0	1	0	1	1	20	12	8	20	0	6	0	0	229	103	1	1	1	0	0	4	0	mat2	smat2			0	0	0	0	1	0	0	0	0	0	0	1	1
740767	2021-12-02	0	2	1	1	2	67	0	1	0	0	1	0	0	1	8	0	8	6	2	6	0	0	572	23	1	0	1	0	0	1	1	smat1				0	0	0	0	1	0	0	0	0	0	0	0	1
742890	2021-12-24	0	1	2	2	2	67	4	0	0	0	1	0	1	0	17	6	11	8	9	7	0	0	#NULL!	82	1	1	0	0	0	3	0	mat1	smat1/2			0	0	0	0	1	0	0	0	1	1	1	1	1
716220	2022-04-05	0	2	2	1	2	67	0	1	0	0	0	0	0	0	9	0	9	3	6	7	0	0	313	31	1	0	0	0	0	0	1	smat1	mat3			0	0	0	0	1	0	0	0	0	0	0	0	1
694193	2020-08-06	0	2	2	1	1	65	3	0	0	0	0	0	0	2	19	6	13	12	7	8	1	0	164	63	1	0	1	0	0	3	0	smat2				0	0	0	0	1	0	0	0	0	0	0	0	1
236267	2021-11-29	0	2	2	2	2	65	3	0	0	0	1	0	0	0	7	7	0	5	2	7	0	0	741	36	1	0	1	0	0	3	0	smat2/3				0	0	0	1	1	0	0	0	0	0	0	0	1
438970	2023-12-06	0	1	2	2	2	65	0	1	0	0	1	0	0	0	7	0	7	4	3	9	0	0	166	19	1	0	0	0	0	0	1	mat1	smat1			0	0	0	0	1	0	0	0	0	0	0	0	1
749737	2022-03-11	0	2	2	1	2	65	0	1	0	0	1	0	0	0	4	2	2	4	0	10	1	1	415	39	0	0	0	0	0	3	0	smat1/4				0	0	0	0	1	0	0	0	0	0	0	0	1
753888	2022-04-23	0	1	1	2	2	64	1	1	0	0	1	1	0	0	11	4	7	10	1	7	0	1	241.379	5	0	0	0	0	0	3	0	mat1	smat1			0	0	0	0	1	0	0	0	0	0	0	0	1
377640	2022-05-11	0	1	2	2	1	63	6	0	0	0	1	0	0	2	26	35	-9	21	5	10	0	0	#NULL!	95	1	0	0	0	0	5	0	mat3	smat1			0	0	0	0	1	0	1	1	1	1	1	1	0
749331	2022-04-04	0	1	2	2	2	63	3	0	0	0	0	0	0	1	26	13	13	22	4	7	0	0	158	34	1	0	0	0	0	4	0	mat1	mat1	smat1		0	0	0	0	1	0	0	0	0	0	0	1	1
420211	2022-04-01	0	1	2	2	2	62	4	0	0	0	0	0	0	1	22	10	12	14	8	9	0	0	115	139	1	0	1	0	0	4	0	mat1	smat1	mat1/2		0	0	0	0	1	0	0	0	0	0	0	0	0
466258	2022-06-14	0	1	4	2	1	62	2	1	0	1	1	0	0	0	15	14	1	13	2	6	0	0	367	16	1	1	0	0	0	4	0	mat1	smat2			0	0	0	0	1	0	0	0	0	0	1	0	0
677279	2020-09-04	1	1	2	3	2	59	5	0	0	0	0	0	0	0	18	31	-13	11	7	10	0	0	#NULL!	78	1	1	1	0	0	5	0	mat2	smat2			0	0	0	0	1	0	0	0	0	0	0	1	1
679815	2020-02-27	0	2	2	2	1	57	1	1	0	0	1	0	1	0	15	1	14	10	5	7	1	0	301	47	1	0	0	0	0	1	1	smat1				0	0	0	0	1	0	0	0	0	0	0	0	0
750410	2022-03-18	0	2	2	1	1	57	6	0	0	0	1	1	0	0	27	35	-8	27	0	8	0	1	#NULL!	61	1	0	0	0	0	5	0	smat1				0	0	0	0	1	0	0	0	0	0	0	0	0
750244	2022-03-16	0	2	1	2	2	57	6	0	0	0	0	0	0	0	5	0	5	0	5	10	1	0	334	20	1	0	0	0	0	0	1	smat3				0	0	0	0	1	0	0	0	0	0	0	0	1
745148	2022-01-16	0	1	2	1	1	56	0	1	0	0	0	0	0	0	16	1	15	2	14	10	0	0	#NULL!	14	1	0	0	0	0	1	1	mat1	mat0，M2逃逸	smat0/2，M2逃逸		0	0	0	0	1	0	0	0	0	0	0	0	1
705377	2020-11-26	0	1	3	2	2	51	6	0	0	0	1	0	0	2	30	35	-5	35	-5	6	0	0	125	13	1	0	0	1	0	5	0	mat1	smat1			0	0	0	0	1	0	0	0	0	0	0	1	0
678044	2020-01-25	0	2	2	2	2	49	0	1	0	0	0	0	0	0	11	2	9	8	3	6	0	0	#NULL!	52	1	0	0	0	0	2	1	smat1				1	0	0	1	1	0	0	0	0	0	0	0	1
759100	2022-06-15	0	1	2	3	1	49	0	1	1	0	0	0	0	0	12	1	11	3	9	6	1	0	97	10	1	0	0	0	0	1	1	mat2	smat1			0	0	0	0	2	0	0	0	0	0	1	1	1
754351	2022-04-28	0	1	2	3	1	47	0	1	0	0	1	0	0	0	7	0	7	2	5	8	0	1	129	48	1	0	0	0	0	0	1	mat4	smat0/1	mat1	smat1	0	0	0	0	1	0	0	0	0	1	1	1	1
688092	2020-06-04	0	2	2	2	1	46	6	0	1	0	1	1	1	0	14	4	10	14	0	8	1	0	150	69	1	1	1	0	0	3	0	smat1				0	0	0	0	1	0	0	0	0	0	0	0	1
757606	2022-05-31	0	1	2	2	1	57	0	1	0	0	0	0	0	0	9	2	7	2	7	7	1	0	449	34	1	0	0	0	0	2	1	mat1	smat1/2			1	0	0	0	2	0	0	0	0	1	1	0	0
289440	2022-02-15	0	2	2	2	1	81	4	0	0	0	1	1	0	0	26	22	4	26	0	8	0	0	172	17	1	1	1	0	0	5	0	smat1				0	0	0	0	1	0	0	0	0	0	0	0	1
252119	2021-12-15	0	1	2	1	1	81	3	0	0	0	1	1	0	0	15	4	15	9	6	8	1	0	172	30	1	0	0	0	0	2	1	mat1				0	0	0	0	1	0	0	0	0	0	0	1	1
747187	2022-07-20	0	2	2	2	1	69	4	0	0	0	0	0	1	1	10	9	1	10	0	7	0	0	455	78	0	0	1	0	0	4	2	smat1/3				1	0	0	0	1	0	0	0	0	0	0	0	0
761092	2022-07-05	0	2	2	1	2	64	3	0	0	0	0	0	0	0	8	8	0	5	3	8	0	0	671	25	1	0	0	0	0	4	0	smat1				0	1	1	0	2	0	0	0	0	0	0	0	1
761092	2022-07-10	0	1	2	1	2	64	3	0	0	0	0	0	0	0	12	8	4	8	4	6	0	0	165	495	1	0	0	0	0	4	0	mat3	samt1/3			0	0	1	1	2	1	1	1	1	1	1	1	0
761499	2022-07-08	0	1	2	2	1	90	6	0	0	0	1	0	0	0	10	42	-32	#NULL!	#NULL!	6	0	1	#NULL!	42	1	0	0	1	1	6	0	mat1				0	0	0	0	1	0	0	0	0	0	0	0	1
760783	2022-07-02	0	1	2	2	1	47	0	1	1	0	1	0	0	0	10	0	7	3	7	9	0	0	998	28	1	0	0	0	0	1	1	mat2				0	0	0	0	2	0	0	0	0	0	0	0	1
693348	2022-08-30	0	1	2	2	2	81	0	1	0	0	1	0	0	0	14	0	14	5	9	10	1	0	180	42	1	0	0	0	0	1	1	mat1				0	0	0	0	1	0	0	0	0	0	0	0	1
764928	2022-08-24	0	1	2	2	2	75	#NULL!	#NULL!	0	0	0	0	1	0	12	35	-23	9	3	10	0	0	137	63	1	0	1	1	0	5	0	mat1	smat1			0	0	0	0	1	0	0	0	0	0	0	0	1
761977	2022-08-02	0	1	3	2	2	68	0	1	0	0	1	0	1	0	1	0	1	1	0	10	0	0	145	31	1	0	0	0	0	0	1	mat1				0	0	0	0	1	0	0	0	0	0	0	0	1
614929	2022-08-02	0	2	2	4	2	81	5	0	0	0	1	0	0	0	15	13	0	15	0	8	0	0	220	83	1	1	0	0	0	5	0	smat2				0	0	0	0	1	0	0	0	0	0	0	0	1
768735	2022-09-24	0	1	2	2	1	56	#NULL!	#NULL!	0	0	1	0	0	0	21	14	7	21	0	7	0	0	623	15	1	1	0	0	0	5	0	mat4				0	0	0	0	2	1	1	1	1	1	0	0	0
768512	2022-09-21	0	1	2	2	2	74	3	0	0	0	1	0	1	0	17	7	10	10	7	10	0	0	315	36	1	0	0	0	0	4	0	mat4				0	0	0	0	1	0	0	0	0	0	1	1	1
768027	2022-09-07	0	1	2	1	1	73	0	1	0	0	1	1	0	0	25	3	22	3	22	9	1	0	238	22	1	0	1	0	0	2	1	mat1	smat1			0	0	0	0	1	0	0	0	1	1	0	0	1
766757	2022-09-04	0	1	2	1	2	69	#NULL!	#NULL!	0	0	1	0	0	0	13	4	9	9	4	9	0	0	69	18	1	0	0	0	0	2	1	mat2				0	0	0	0	2	0	0	0	0	0	0	0	1
772419	2022-10-30	0	1	2	1	1	43	2	1	0	0	0	0	0	0	9	1	8	3	6	9	0	0	632	14	1	0	1	0	0	2	1	mat1				0	0	0	0	2	0	0	0	0	0	0	0	1
771996	2022-10-25	0	1	2	2	1	77	1	1	1	1	1	0	0	0	10	2	8	#NULL!	#NULL!	9	0	1	228	30	1	0	0	0	0	1	1	mat1				0	0	0	0	1	0	0	0	0	0	0	0	0
642612	2022-10-16	0	1	2	2	2	66	3	0	0	0	1	1	0	0	17	11	6	#NULL!	#NULL!	7	0	0	564	18	1	1	0	0	0	4	0	mat2				0	0	0	0	1	0	0	0	0	0	0	0	1
503232	2022-10-13	0	1	2	1	1	67	0	1	0	0	1	1	1	0	10	0	10	0	10	10	0	0	252	58	1	0	0	0	0	1	1	mat1				0	0	0	0	1	0	#NULL!	0	0	0	0	0	0
770215	2022-10-09	0	1	2	2	1	70	6	0	0	0	1	1	0	0	25	35	-10	#NULL!	#NULL!	10	1	1	172	32	1	1	0	1	0	5	0	mat1/3	smat1			0	0	0	0	1	0	0	0	0	0	0	1	1
770177	2022-10-09	0	2	3	3	1	75	2	1	0	0	0	0	0	0	7	4	3	10	-3	8	0	0	97	243	1	0	1	0	0	3	0	smat1/3				0	0	0	0	2	0	0	0	0	0	0	0	1
615666	2022-10-01	0	1	2	1	2	74	0	1	0	0	1	0	1	0	12	1	11	1	11	9	0	0	#NULL!	18	1	0	0	0	0	1	1	mat1				0	0	0	0	1	0	0	0	0	0	0	0	1
382288	2022-11-09	0	1	2	2	2	80	2	1	0	0	1	0	0	0	13	1	12	5	8	10	1	0	110	39	1	0	1	0	0	1	1	mat1				0	0	0	0	2	0	0	0	0	0	0	0	1
766986	2022-11-08	0	1	2	1	2	75	1	1	0	0	0	0	1	0	16	5	11	9	7	8	0	0	#NULL!	52	1	0	0	0	0	4	0	mat2	samt1			0	0	0	0	1	0	0	0	0	0	1	1	1
693348	2022-12-31	0	1	2	2	2	82	0	1	0	0	1	0	1	0	13	4	9	9	4	9	0	0	287	31	1	0	0	0	0	1	1	mat2				0	0	0	1	1	0	0	0	0	0	0	0	1
734786	2022-12-17	0	2	2	1	1	74	0	1	0	0	1	0	0	0	21	0	21	11	10	9	0	0	272	28	1	0	0	0	0	0	1	smat1				0	0	0	0	1	0	0	0	0	0	0	1	1
677583	2022-12-17	0	1	2	2	1	76	2	1	0	0	1	0	0	0	10	4	6	10	2	8	0	0	280	15	1	0	0	0	0	3	0	mat1				0	0	0	0	1	0	0	0	0	0	0	0	1
776452	2022-12-15	0	1	2	2	1	68	6	0	0	0	1	0	1	0	8	42	-34	#NULL!	#NULL!	7	0	1	233	24	1	1	1	0	1	6	0	mat4				0	0	0	0	2	0	0	0	0	0	1	1	1
686113	2023-01-26	0	2	2	1	2	64	0	1	0	0	1	1	0	0	15	1	14	8	7	10	0	0	520	36	1	0	0	0	0	1	1	smat2				0	0	0	0	1	0	0	0	0	0	0	0	1
732286	2023-01-24	0	1	2	2	2	58	1	1	0	0	1	0	0	0	21	6	15	#NULL!	#NULL!	10	0	1	#NULL!	118	1	0	0	0	0	2	1	mat1	smat3			1	0	0	0	1	0	0	0	0	0	0	0	0
288111	2023-01-23	0	1	2	2	2	77	6	0	0	0	1	1	0	0	34	35	-1	34	0	7	0	0	379	35	1	1	1	0	0	5	0	mat2				0	0	0	0	1	0	0	0	0	0	0	0	0
288111	2023-01-28	0	2	2	2	2	77	6	0	0	0	1	1	0	0	34	35	-1	34	0	7	0	0	95	21	1	1	1	0	0	5	0	smat1/2				0	0	0	1	1	0	0	0	0	0	0	0	0
778777	2023-01-18	0	2	2	1	2	61	0	1	0	0	1	0	0	0	7	0	7	0	7	10	0	0	245	38	1	0	1	0	0	0	1	smat1				0	0	0	0	1	0	0	0	0	0	0	0	0
604112	2023-01-10	0	2	2	4	1	69	0	1	0	0	1	0	1	1	15	0	15	8	7	10	0	0	251	28	1	0	0	0	0	0	1	smat4				0	0	0	0	2	0	0	0	0	0	0	0	1
777803	2023-01-05	0	1	2	1	2	79	0	1	0	0	1	0	0	0	10	4	6	5	5	9	0	0	#NULL!	30	1	0	0	0	0	2	1	mat1	smat1			0	0	0	0	1	0	0	0	0	0	0	0	0
777548	2023-01-02	0	1	2	3	2	59	1	1	0	0	0	0	0	0	10	2	8	4	6	9	0	0	159	35	1	0	0	0	0	2	1	mat1	smat1			0	0	0	0	1	0	0	0	0	0	0	0	1
574891	2023-02-21	0	2	2	1	2	73	6	0	0	0	1	0	1	0	13	35	-23	35	-23	7	1	0	135	390	1	1	1	1	0	5	0	smat7				0	0	0	0	1	0	0	0	0	0	0	1	1
779909	2023-02-06	0	1	2	1	2	62	0	1	0	0	0	0	0	0	2	1	1	2	0	10	0	0	236	19	1	0	0	0	0	1	1	mat1				0	0	0	0	2	0	0	0	0	0	0	0	1
783512	2023-03-16	0	2	2	1	2	80	0	1	0	0	1	0	0	0	13	9	4	13	0	8	0	0	123	23	1	0	0	0	0	4	0	smat2				0	0	0	0	2	0	0	0	0	0	0	1	1
782331	2023-03-10	0	2	2	1	1	82	3	0	0	0	0	0	0	0	11	5	6	10	1	8	0	0	85	41	1	0	0	0	0	3	0	smat1				0	0	0	0	1	0	0	0	0	0	0	0	1
599160	2023-03-04	1	2	2	2	1	75	6	0	0	0	1	0	0	0	16	35	-19	#NULL!	#NULL!	7	1	1	354	31	1	1	1	1	0	5	0	smat2				0	0	0	0	1	0	0	0	0	0	0	1	1
782167	2023-03-02	0	1	1	1	1	66	4	0	0	0	0	0	0	0	19	12	7	19	0	9	0	0	228	19	1	1	1	0	0	4	0	mat1	smat1			0	0	0	0	1	0	0	0	0	0	1	1	1
698315	2020-09-16	0	1	2	3	1	64	3	0	0	0	0	0	0	0	12	12	0	12	0	8	0	0	#NULL!	15	1	1	0	0	0	4	0	mat2				0	0	0	0	2	0	0	0	0	0	0	0	1
718235	2021-04-17	0	1	1	1	1	54	0	1	1	1	1	0	0	0	16	2	14	12	4	10	1	0	151	12	1	0	1	0	0	1	1	mat1				0	0	0	0	2	0	0	0	0	0	0	0	1
744578	2022-01-11	0	1	1	1	1	38	0	1	0	0	0	0	0	0	13	1	12	2	11	10	1	0	140	12	1	0	0	0	0	1	1	mat1				0	0	0	0	2	0	0	0	0	0	0	0	1
688913	2020-06-14	0	1	2	1	1	22	1	1	1	0	0	0	0	0	10	1	9	1	9	8	1	0	286	7	1	0	0	0	0	1	1	mat1				0	0	0	1	2	0	0	0	0	0	0	0	1
757913	2022-06-05	0	1	2	2	2	67	4	0	0	0	0	0	0	0	14	14	0	18	-4	8	1	0	100	22	1	1	1	0	0	4	0	mat0/4	smat1/2			0	0	0	0	2	0	0	0	0	0	0	0	1
755278	2022-05-09	0	2	2	1	2	64	0	1	0	0	0	0	0	0	6	0	6	5	1	8	1	0	160	20	1	0	0	0	0	0	1	samt1/3	mat1/2			0	0	0	0	2	0	0	0	0	0	0	0	0
758377	2022-06-08	0	1	2	3	1	62	1	0	0	1	1	0	1	0	23	7	16	12	11	10	0	0	241.379	64	1	1	0	0	0	4	0	mat1	smat2			0	0	0	0	2	0	0	0	1	1	0	0	1
377294	2022-06-22	0	1	2	3	1	55	#NULL!	#NULL!	0	1	0	0	0	0	16	7	9	12	4	9	0	0	237	26	1	1	1	0	0	4	0	mat3	smat1			0	0	0	0	2	0	0	0	0	0	0	0	1
716439	2021-03-29	0	2	2	2	1	54	0	1	1	1	0	0	0	0	9	0	9	0	9	10	1	0	188	29	1	0	0	0	0	0	1	smat1				0	0	0	0	2	0	0	0	0	0	0	0	0
760380	2022-06-28	0	2	2	3	1	48	#NULL!	#NULL!	0	0	0	0	0	0	8	2	6	7	1	8	0	0	345	31	1	0	1	0	0	3	0	smat1/2				0	0	0	0	2	0	0	0	0	0	0	1	1
746682	2022-02-08	0	2	3	4	2	81	4	0	0	0	0	0	0	0	14	8	4	14	0	10	0	0	#NULL!	36	1	1	1	0	0	4	0	smat2				0	0	0	0	2	0	0	0	0	0	1	1	1
763091	2022-07-23	0	2	2	2	1	57	1	1	0	0	0	0	0	0	14	0	14	12	2	9	0	0	343	50	1	0	1	0	0	1	1	smat2				0	0	0	0	2	0	0	0	0	0	0	0	0
#NULL!	#NULL!	#NULL!	#NULL!	#NULL!	#NULL!	#NULL!	#NULL!	#NULL!	#NULL!	#NULL!	#NULL!	#NULL!	#NULL!	#NULL!	#NULL!	#NULL!	#NULL!	#NULL!	#NULL!	#NULL!	#NULL!	#NULL!	#NULL!	#NULL!	#NULL!	#NULL!	#NULL!	#NULL!	#NULL!	#NULL!	#NULL!	#NULL!					#NULL!	#NULL!	#NULL!	#NULL!	#NULL!	#NULL!	#NULL!	#NULL!	#NULL!	#NULL!	#NULL!	#NULL!	#NULL!
[truncated: 5 more columns]
