# Supplementary material for: Aspiration thrombectomy versus stent retriever thrombectomy as a first-line approach for cardiogenic cerebral embolism and cryptogenic stroke in large vessels of the anterior circulation
Source: Front Neurol. 2024 Jan 15;14:1324725. doi: 10.3389/fneur.2023.1324725 (PMC10824241; doi:10.3389/fneur.2023.1324725)
Supplement: Supplementary file 2 [file Data_Sheet_2.XLSX]

## Sheet: Sheet1
Admission Number	Guidewire	Guiding catheter	Distal Access Catheter	Microcatheter	Retrieval Stent	Preoperative antithrombotic medications	Antithrombotic medications( from postoperation to discharge)
703885	Radifocus Guide Wire M、Traxcess Guidewire	Vista Brite Tip（Cordis）	Sofia DA5125ST/DA6125ST	Rebar 18	Solitaire AB 4-15	Alteplase	no
276140	Radifocus Guide Wire M、Traxcess Guidewire	Vista Brite Tip（Cordis）	Sofia DA5125ST/DA6125ST	Rebar 18	Solitaire AB 4-20	Alteplase	no
704860	Radifocus Guide Wire M、Synchro	Vista Brite Tip（Cordis）	Sofia DA5125ST/DA6125ST	Rebar 18	Solitaire AB 4-20	no	Aspirin,Clopidogrel,dabigatran
396926	Radifocus Guide Wire M、Traxcess Guidewire	Vista Brite Tip（Cordis）	Sofia DA5125ST/DA6125ST	Rebar 18	Solitaire AB 4-20	Alteplase	dabigatran
740649	Radifocus Guide Wire M、Traxcess Guidewire	Vista Brite Tip（Cordis）	Sofia DA5125ST/DA6125ST	Rebar 18	RVV-I	no	no
740857	Radifocus Guide Wire M、Traxcess Guidewire	Vista Brite Tip（Cordis）	Sofia DA5125ST/DA6125ST	Headway-21	Solitaire AB 6-30、Solitaire AB 4-20	Alteplase	no
702517	Radifocus Guide Wire M、Traxcess Guidewire	Vista Brite Tip（Cordis）	Sofia DA5125ST/DA6125ST	Rebar 18	Solitaire AB 6-30	no	Aspirin
542910	Radifocus Guide Wire M、Traxcess Guidewire	Vista Brite Tip（Cordis）	Sofia DA5125ST/DA6125ST	Headway-21	Solitaire AB 4-20	no	no
680804	Radifocus Guide Wire M、Traxcess Guidewire	Vista Brite Tip（Cordis）	Sofia DA5125ST	Rebar 27	Solitaire AB 4-20	Alteplase	warfarin,Clopidogrel
565945	Radifocus Guide Wire M、Traxcess Guidewire、Synchro	Mach1	Sofia DA5125ST/DA6125ST	Headway-21	Solitaire AB 4-20	Alteplase	Aspirin, Clopidogrel, rivaroxaban, dabigatran
746093	Radifocus Guide Wire M、Traxcess Guidewire	Vista Brite Tip（Cordis）	Sofia DA5125ST/DA6125ST	Rebar 18	Solitaire AB 6-30	Alteplase	no
685274	Radifocus Guide Wire M、Traxcess Guidewire	Vista Brite Tip（Cordis）	Sofia DA5125ST/DA6125ST	Rebar 18	Solitaire AB 4-20	Alteplase	Aspirin
484864	Radifocus Guide Wire M、Synchro	670-258-00 ENVOY 6FMPD	Sofia DA5125ST/DA6125ST	Rebar 18	Solitaire AB 4-15	Alteplase	Aspirin,Tirofiban
714105	Radifocus Guide Wire M、Traxcess Guidewire	Vista Brite Tip（Cordis）	Sofia DA5125ST/DA6125ST	Rebar 18	Solitaire AB 3-20	Alteplase	Aspirin,rivaroxaban
740767	Radifocus Guide Wire M、Traxcess Guidewire	Vista Brite Tip（Cordis）	Sofia DA5125ST/DA6125ST	Rebar 18	Solitaire AB 6-30	no	Aspirin、dabigatran
716220	Radifocus Guide Wire M、Traxcess Guidewire	Vista Brite Tip（Cordis）	Sofia DA5125ST/DA6125ST	Rebar 18	Solitaire AB 6-30	no	dabigatran
694193	Radifocus Guide Wire M、Traxcess Guidewire	Vista Brite Tip（Cordis）	Sofia DA5125ST/DA6125ST	Rebar	Solitaire AB 6-30	Alteplase	Aspirin
236267	Radifocus Guide Wire M、Traxcess Guidewire	Vista Brite Tip（Cordis）	Sofia DA5125ST/DA6125ST	Rebar	Solitaire AB 4-20	no	Aspirin
749737	Radifocus Guide Wire M、Traxcess Guidewire、Lunderquist	Vista Brite Tip（Cordis）	Sofia DA5125ST/DA6125ST	Rebar	Solitaire AB 3-20	no	dabigatran
749068	Radifocus Guide Wire M、Synchro	Vista Brite Tip（Cordis）	Sofia DA5125ST/DA6125ST	Rebar	Solitaire AB 4-20	no	dabigatran,Clopidogrel,Aspirin
679815	Radifocus Guide Wire M、Traxcess Guidewire	Vista Brite Tip（Cordis）	Sofia DA5125ST	Rebar	Solitaire AB 4-20	Alteplase	dabigatran
750410	Radifocus Guide Wire M、Traxcess Guidewire	Vista Brite Tip（Cordis）	Sofia DA5125ST/DA6125ST	Rebar	Solitaire AB 4-20	no	no
750244	Radifocus Guide Wire M、Traxcess Guidewire	Vista Brite Tip（Cordis）	Sofia DA5125ST/DA6125ST	Rebar	Solitaire AB 4-20	Alteplase	warfarin
678044	Radifocus Guide Wire M、Traxcess Guidewire	Vista Brite Tip（Cordis）	Sofia DA5125ST	Rebar	Solitaire AB 4-15	no	warfarin,Clopidogrel,Aspirin,Tirofiban
688092	Radifocus Guide Wire M、Traxcess Guidewire	Vista Brite Tip（Cordis）	Sofia DA5125ST/DA6125ST	Rebar	Solitaire AB 6-20	no	Aspirin,dabigatran, aluminium,magnesium and aspirin tablets
289440	Radifocus Guide Wire M、Traxcess Guidewire	Vista Brite Tip（Cordis）	Sofia DA5125ST/DA6125ST	Rebar	Solitaire AB 6-30	no	no
747187	Radifocus Guide Wire M、Traxcess Guidewire	Vista Brite Tip（Cordis）	Tethys	XT-27	Solitaire AB 4-20	no	Tirofiban
761092	Radifocus Guide Wire M、Traxcess Guidewire	Vista Brite Tip（Cordis）	Sofia DA5125ST/DA6125ST	XT-27	Solitaire AB 4-20	no	Tirofiban,Clopidogrel,Aspirin
614929	Radifocus Guide Wire M、Traxcess Guidewire、Synchro	Vista Brite Tip（Cordis）	Sofia DA5125ST/DA6125ST	Rebar 18	Solitaire AB 4-20	no	Aspirin
770177	Radifocus Guide Wire M、Traxcess Guidewire	Chaperon(Micro Vention)	Sofia DA5125ST/DA6125ST	Rebar 18	Solitaire AB 4-20	Alteplase	Tirofiban,Clopidogrel,Aspirin
734786	Radifocus Guide Wire M、Traxcess Guidewire	Chaperon(Micro Vention)	Sofia DA5125ST/DA6125ST	Echelon-10	Syphonet 3*25	no	Aspirin,rivaroxaban
686113	Radifocus Guide Wire M、Traxcess Guidewire	Vista Brite Tip（Cordis）	Sofia DA5125ST/DA6125ST	Rebar	Solitaire AB 4-20	no	no
288111	Radifocus Guide Wire M、Traxcess Guidewire	Vista Brite Tip（Cordis）	Sofia DA5125ST/DA6125ST	Headway、Rebar	Syphonet 3*25	no	no
778777	Radifocus Guide Wire M、Traxcess Guidewire	Chaperon(Micro Vention)	Sofia DA5125ST/DA6125ST	Echelon-10	Neurohawk 3.0*25	no	Aspirin
604112	Radifocus Guide Wire M、Traxcess Guidewire	Vista Brite Tip（Cordis）	Sofia DA5125ST/DA6125ST	Headway-17、Rebar 18	Syphonet 4*30	no	Aspirin,Tirofiban
574891	Radifocus Guide Wire M、Traxcess Guidewire	Vista Brite Tip（Cordis）	Sofia DA5125ST/DA6125ST	Rebar 18	Solitaire 6-30、Syphonet 3*25	Alteplase	no
783512	Radifocus Guide Wire M、Traxcess Guidewire	Vista Brite Tip（Cordis）	Sofia DA5125ST/DA6125ST	Rebar	Syphonet 4*20	no	Aspirin
782331	Radifocus Guide Wire M、Traxcess Guidewire	Vista Brite Tip（Cordis）	Sofia DA5125ST/DA6125ST	XT-27	Syphonet 4*30	no	Clopidogrel,Aspirin
599160	Radifocus Guide Wire M、Traxcess Guidewire	Vista Brite Tip（Cordis）	Sofia DA5125ST/DA6125ST	Headway	Solitaire AB 4-20	no	Tirofiban
755278	Radifocus Guide Wire M、Synchro	Vista Brite Tip（Cordis）	Sofia DA5125ST/DA6125ST	XT-27	Solitaire AB 4-20	Alteplase	Aspirin,Tirofiban
716439	Radifocus Guide Wire M、Traxcess Guidewire	Vista Brite Tip（Cordis）	Sofia DA5125ST/DA6125ST	Rebar 18	Solitaire AB 4-20	Alteplase	Aspirin
760380	Radifocus Guide Wire M、Traxcess Guidewire	Vista Brite Tip（Cordis）	Sofia DA5125ST/DA6125ST	Rebar 18	Solitaire AB 4-20	no	no
746682	Radifocus Guide Wire M、Traxcess Guidewire	Vista Brite Tip（Cordis）	Sofia DA5125ST/DA6125ST	Rebar 18	Solitaire AB 6-30	no	Aspirin
763091	Radifocus Guide Wire M、Traxcess Guidewire	PNML6f088804（6F）	Tethys	Rebar 18	Solitaire AB 4-20	no	Clopidogrel,Aspirin
