# Supplementary material for: Aspiration thrombectomy versus stent retriever thrombectomy as a first-line approach for cardiogenic cerebral embolism and cryptogenic stroke in large vessels of the anterior circulation
Source: Front Neurol. 2024 Jan 15;14:1324725. doi: 10.3389/fneur.2023.1324725 (PMC10824241; doi:10.3389/fneur.2023.1324725)
Supplement: Supplementary file 3 [file Data_Sheet_3.XLSX]

## Sheet: Sheet1
admission number	90d mRS	90d good Prognosis
646665	0	1
582120	4	0
725475	0	1
725475	0	1
754923	0	1
712125	1	1
682460	0	1
415262	1	1
313476	1	1
597329	0	1
670338	3	0
680631	0	1
753425	2	1
689490	5	0
689944	4	0
703885	3	0
684451	1	1
758319	1	1
698651	0	1
742161	0	1
719644	1	1
518405	1	1
713906	0	1
713906	0	1
735389	2	1
706429	lost to follow-up	#NULL!
695190	0	1
696659	0	1
698092	6	0
276140	5	0
704860	0	1
396926	3	0
740649	6	0
501200	Refuse to investigate	#NULL!
740857	0	1
706000	3	0
517219	4	0
702517	3	0
542910	lost to follow-up	#NULL!
680804	4	0
565945	4	0
746093	6	0
685274	3	0
484864	4	0
206403	6	0
739546	4	0
691543	0	1
714105	0	1
685729	4	0
740767	0	1
742890	4	0
716220	0	1
694193	3	0
236267	3	0
438970	0	1
749737	0	1
753888	1	1
377640	6	0
749331	3	0
420211	4	0
466258	2	1
749068	1	1
677279	5	0
679815	1	1
750410	6	0
750244	6	0
745148	0	1
705377	6	0
678044	0	1
759100	0	1
754351	0	1
688092	6	0
757606	0	1
289440	4	0
252119	3	0
747187	4	0
761092	3	0
761092	3	0
761499	6	0
760783	0	1
693348	0	1
764928	Refuse to investigate	#NULL!
761977	0	1
614929	5	0
768735	lost to follow-up	#NULL!
768512	3	0
768027	0	1
767757	Refuse to investigate	#NULL!
772419	2	1
771966	1	1
642612	3	0
503232	0	1
770215	6	0
770177	2	1
615666	0	1
382288	2	1
766986	1	1
693348	0	1
734786	0	1
677583	2	1
776452	6	0
686113	0	1
732286	1	1
288111	6	0
288111	6	0
778777	0	1
604112	0	1
777803	0	1
777548	1	1
574891	6	0
779909	0	1
783512	0	1
782331	3	0
599160	6	0
782167	4	0
698315	3	0
718235	0	1
744578	0	1
688913	1	1
757913	4	0
755278	0	1
758377	1	0
377294	Refuse to investigate	#NULL!
716439	0	1
760380	Refuse to investigate	#NULL!
746682	4	0
763091	1	1
		90d good prognosis 1=yes 0=no
